# Supplementary material for: Rational Design and Modification of NphB for Cannabinoids Biosynthesis
Source: Molecules. 2024 Sep 19;29(18):4454. doi: 10.3390/molecules29184454 (PMC11434003; doi:10.3390/molecules29184454)
Supplement: Supplementary file 1 [file molecules-29-04454-s001.zip]

Archive with 1 entries (1 files):
- molecules-3188338-supplementary.pdf
